# Supplementary material for: Neonatal Development in Prenatally Zika Virus-Exposed Infant Macaques with Dengue Immunity
Source: Viruses. 2021 Sep 20;13(9):1878. doi: 10.3390/v13091878 (PMC8473338; doi:10.3390/v13091878)
Supplement: Supplementary file 1 [file viruses-13-01878-s001.zip]

Archive with 1 entries (1 files):
- viruses-1291339-supplementary.pdf
